# Supplementary material for: Crystal structure and metallization mechanism of the π-radical metal TED
Source: Chem Sci. 2020 Sep 11;11(43):11699–704. doi: 10.1039/d0sc03521a (PMC8162741; doi:10.1039/d0sc03521a)
Supplement: SC-011-D0SC03521A-s002 [file SC-011-D0SC03521A-s002.cif]

# Electronic Supplementary Material (ESI) for Chemical Science.
# This journal is © The Royal Society of Chemistry 2020

####################################################################### 
# 
# This file contains crystal structure data downloaded from the 
# Cambridge Structural Database (CSD) hosted by the Cambridge 
# Crystallographic Data Centre (CCDC).
# 
# Full information about CCDC data access policies and citation 
# guidelines are available at http://www.ccdc.cam.ac.uk/access/V1 
# 
# Audit and citation data items may have been added by the CCDC. 
# Please retain this information to preserve the provenance of 
# this file and to allow appropriate attribution of the data. 
# 
#######################################################################

data_kobayashi_y202001g_113k1_0m
_database_code_depnum_ccdc_archive 'CCDC 1992525'
loop_
_audit_author_name
_audit_author_address
'Yoshitaka Matsushita'
;NIMS
Japan
;
_audit_update_record             
;
2020-04-29 deposited with the CCDC.	2020-09-11 downloaded from the CCDC.
;

_audit_creation_method           SHELXL-2018/1
_shelx_SHELXL_version_number     2018/1
_chemical_name_systematic        ?
_chemical_name_common            ?
_chemical_melting_point          ?
_chemical_formula_moiety         ?
_chemical_formula_sum            'C12 H2.50 O4 S8'
_chemical_formula_weight         467.12

loop_
_atom_type_symbol
_atom_type_description
_atom_type_scat_dispersion_real
_atom_type_scat_dispersion_imag
_atom_type_scat_source
C C 0.0033 0.0016 'International Tables Vol C Tables 4.2.6.8 and 6.1.1.4'
H H 0.0000 0.0000 'International Tables Vol C Tables 4.2.6.8 and 6.1.1.4'
O O 0.0106 0.0060 'International Tables Vol C Tables 4.2.6.8 and 6.1.1.4'
S S 0.1246 0.1234 'International Tables Vol C Tables 4.2.6.8 and 6.1.1.4'

_space_group_crystal_system      monoclinic
_space_group_IT_number           11
_space_group_name_H-M_alt        'P 21/m'
_space_group_name_Hall           '-P 2yb'

_shelx_space_group_comment       
;
The symmetry employed for this shelxl refinement is uniquely defined
by the following loop, which should always be used as a source of
symmetry information in preference to the above space-group names.
They are only intended as comments.
;

loop_
_space_group_symop_operation_xyz
'x, y, z'
'-x, y+1/2, -z'
'-x, -y, -z'
'x, -y-1/2, z'

_cell_length_a                   3.7464(2)
_cell_length_b                   11.8946(6)
_cell_length_c                   20.2094(11)
_cell_angle_alpha                90
_cell_angle_beta                 93.506(2)
_cell_angle_gamma                90
_cell_volume                     898.88(8)
_cell_formula_units_Z            2
_cell_measurement_temperature    113(2)
_cell_measurement_reflns_used    9455
_cell_measurement_theta_min      2.65
_cell_measurement_theta_max      39.44

_exptl_crystal_description       Platelet
_exptl_crystal_colour            Brown
_exptl_crystal_density_meas      ?
_exptl_crystal_density_method    ?
_exptl_crystal_density_diffrn    1.726
_exptl_crystal_F_000             469
_exptl_transmission_factor_min   ?
_exptl_transmission_factor_max   ?
_exptl_crystal_size_max          0.153
_exptl_crystal_size_mid          0.100
_exptl_crystal_size_min          0.017
_exptl_absorpt_coefficient_mu    1.007
_shelx_estimated_absorpt_T_min   0.861
_shelx_estimated_absorpt_T_max   0.983
_exptl_absorpt_correction_type   multi-scan
_exptl_absorpt_correction_T_min  0.7764
_exptl_absorpt_correction_T_max  0.9283
_exptl_absorpt_process_details   
;
CrystalClear (Rigaku, 1997--2002)
;
_diffrn_ambient_temperature      113(2)
_diffrn_radiation_wavelength     0.71073
_diffrn_radiation_type           MoK\a
_diffrn_radiation_source         'Rotating Anode'
_diffrn_radiation_monochromator  Confocal
_diffrn_radiation_detector       CCD
_diffrn_measurement_device       
;
Rigaku AFC11 Saturn724+ (4x4 bin mode)
;
_diffrn_measurement_method       dtprofit.ref
_diffrn_reflns_number            11520
_diffrn_reflns_av_unetI/netI     0.0171
_diffrn_reflns_av_R_equivalents  0.0278
_diffrn_reflns_limit_h_min       -4
_diffrn_reflns_limit_h_max       4
_diffrn_reflns_limit_k_min       -14
_diffrn_reflns_limit_k_max       14
_diffrn_reflns_limit_l_min       -25
_diffrn_reflns_limit_l_max       25
_diffrn_reflns_theta_min         3.426
_diffrn_reflns_theta_max         26.368
_diffrn_reflns_theta_full        25.242
_diffrn_measured_fraction_theta_max 0.991
_diffrn_measured_fraction_theta_full 0.991
_diffrn_reflns_Laue_measured_fraction_max 0.991
_diffrn_reflns_Laue_measured_fraction_full 0.991
_diffrn_reflns_point_group_measured_fraction_max 0.991
_diffrn_reflns_point_group_measured_fraction_full 0.991
_reflns_number_total             1922
_reflns_number_gt                1728
_reflns_threshold_expression     'I > 2\s(I)'
_reflns_Friedel_coverage         0.000
_reflns_Friedel_fraction_max     .
_reflns_Friedel_fraction_full    .

_reflns_special_details          
;
 Reflections were merged by SHELXL according to the crystal
 class for the calculation of statistics and refinement.
 
 _reflns_Friedel_fraction is defined as the number of unique
 Friedel pairs measured divided by the number that would be
 possible theoretically, ignoring centric projections and
 systematic absences.
;

_computing_data_collection       'CrystalClear (Rigaku, 1997--2002)'
_computing_cell_refinement       'CrystalClear (Rigaku, 1997--2002)'
_computing_data_reduction        'CrystalClear (Rigaku, 1997--2002)'
_computing_structure_solution    'SHELXT (Sheldrick, 2014)'
_computing_structure_refinement  'SHELXL-2018/1 (Sheldrick, 2018)'
_computing_molecular_graphics    ?
_computing_publication_material  ?
_refine_special_details          ?
_refine_ls_structure_factor_coef Fsqd
_refine_ls_matrix_type           full
_refine_ls_weighting_scheme      calc
_refine_ls_weighting_details     
'w=1/[\s^2^(Fo^2^)+(0.0619P)^2^+5.3024P] where P=(Fo^2^+2Fc^2^)/3'
_atom_sites_solution_primary     ?
_atom_sites_solution_secondary   ?
_atom_sites_solution_hydrogens   mixed
_refine_ls_hydrogen_treatment    mixed
_refine_ls_extinction_method     none
_refine_ls_extinction_coef       .
_refine_ls_number_reflns         1922
_refine_ls_number_parameters     119
_refine_ls_number_restraints     0
_refine_ls_R_factor_all          0.0573
_refine_ls_R_factor_gt           0.0538
_refine_ls_wR_factor_ref         0.1595
_refine_ls_wR_factor_gt          0.1571
_refine_ls_goodness_of_fit_ref   1.154
_refine_ls_restrained_S_all      1.154
_refine_ls_shift/su_max          0.000
_refine_ls_shift/su_mean         0.000

loop_
_atom_site_label
_atom_site_type_symbol
_atom_site_fract_x
_atom_site_fract_y
_atom_site_fract_z
_atom_site_U_iso_or_equiv
_atom_site_adp_type
_atom_site_occupancy
_atom_site_site_symmetry_order
_atom_site_calc_flag
_atom_site_refinement_flags_posn
_atom_site_refinement_flags_adp
_atom_site_refinement_flags_occupancy
_atom_site_disorder_assembly
_atom_site_disorder_group
C1 C -0.3961(11) 0.6938(4) 0.7641(2) 0.0170(8) Uani 1 1 d . . . . .
H1 H -0.473362 0.652383 0.800763 0.020 Uiso 1 1 calc R U . . .
C2 C -0.1580(14) 0.750000 0.6520(3) 0.0110(10) Uani 1 2 d S T P . .
C3 C -0.0208(14) 0.750000 0.5909(3) 0.0104(10) Uani 1 2 d S T P . .
C4 C 0.2157(9) 0.6935(3) 0.47994(17) 0.0098(7) Uani 1 1 d . . . . .
C5 C 0.4546(14) 0.750000 0.3688(3) 0.0110(10) Uani 1 2 d S T P . .
C6 C 0.5916(14) 0.750000 0.3088(3) 0.0112(10) Uani 1 2 d S T P . .
C7 C 0.8426(10) 0.6931(3) 0.19732(19) 0.0145(8) Uani 1 1 d . . . . .
C8 C 0.9500(13) 0.6102(4) 0.1460(2) 0.0240(10) Uani 1 1 d . . . . .
O1 O 0.9086(10) 0.5099(3) 0.15819(17) 0.0309(8) Uani 1 1 d . . . . .
O2 O 1.0850(10) 0.6483(3) 0.09319(18) 0.0360(9) Uani 1 1 d . . . . .
H1O H 1.02(5) 0.750000 0.082(10) 0.054 Uiso 0.5 2 d S U P . .
S1 S -0.2491(3) 0.62625(8) 0.69431(5) 0.0126(3) Uani 1 1 d . . . . .
S2 S 0.0846(2) 0.62424(7) 0.55032(5) 0.0100(3) Uani 1 1 d . . . . .
S3 S 0.3547(2) 0.62399(7) 0.41031(5) 0.0104(3) Uani 1 1 d . . . . .
S4 S 0.6895(3) 0.62556(8) 0.26684(5) 0.0129(3) Uani 1 1 d . . . . .

loop_
_atom_site_aniso_label
_atom_site_aniso_U_11
_atom_site_aniso_U_22
_atom_site_aniso_U_33
_atom_site_aniso_U_23
_atom_site_aniso_U_13
_atom_site_aniso_U_12
C1 0.019(2) 0.018(2) 0.0140(18) 0.0004(16) 0.0065(15) 0.0005(16)
C2 0.011(2) 0.008(2) 0.014(3) 0.000 0.002(2) 0.000
C3 0.010(2) 0.008(2) 0.013(3) 0.000 0.0004(19) 0.000
C4 0.0067(16) 0.0107(19) 0.0122(18) 0.0002(14) 0.0013(13) 0.0005(13)
C5 0.010(2) 0.008(2) 0.015(3) 0.000 -0.001(2) 0.000
C6 0.007(2) 0.010(2) 0.016(3) 0.000 0.001(2) 0.000
C7 0.0115(17) 0.018(2) 0.0142(19) -0.0002(16) 0.0026(14) -0.0002(15)
C8 0.025(2) 0.025(2) 0.022(2) -0.0056(18) 0.0055(18) 0.0027(19)
O1 0.0378(19) 0.0222(18) 0.0338(19) -0.0079(15) 0.0118(15) 0.0020(15)
O2 0.046(2) 0.036(2) 0.0279(19) -0.0033(16) 0.0183(16) 0.0003(17)
S1 0.0156(5) 0.0086(5) 0.0141(5) 0.0018(3) 0.0037(4) -0.0001(3)
S2 0.0111(5) 0.0065(5) 0.0128(5) 0.0005(3) 0.0024(3) 0.0002(3)
S3 0.0115(5) 0.0072(5) 0.0127(5) -0.0007(3) 0.0026(3) -0.0002(3)
S4 0.0143(5) 0.0098(5) 0.0149(5) -0.0015(3) 0.0030(4) 0.0001(3)

_geom_special_details            
;
 All esds (except the esd in the dihedral angle between two l.s. planes)
 are estimated using the full covariance matrix.  The cell esds are taken
 into account individually in the estimation of esds in distances, angles
 and torsion angles; correlations between esds in cell parameters are only
 used when they are defined by crystal symmetry.  An approximate (isotropic)
 treatment of cell esds is used for estimating esds involving l.s. planes.
;

loop_
_geom_bond_atom_site_label_1
_geom_bond_atom_site_label_2
_geom_bond_distance
_geom_bond_site_symmetry_2
_geom_bond_publ_flag
C1 C1 1.336(8) 4_575 ?
C1 S1 1.741(4) . ?
C1 H1 0.9500 . ?
C2 C3 1.365(8) . ?
C2 S1 1.747(3) 4_575 ?
C2 S1 1.747(3) . ?
C3 S2 1.763(3) . ?
C3 S2 1.763(3) 4_575 ?
C4 C4 1.343(8) 4_575 ?
C4 S3 1.739(4) . ?
C4 S2 1.740(4) . ?
C5 C6 1.345(8) . ?
C5 S3 1.769(3) . ?
C5 S3 1.769(3) 4_575 ?
C6 S4 1.755(3) . ?
C6 S4 1.755(3) 4_575 ?
C7 C7 1.354(8) 4_575 ?
C7 C8 1.503(6) . ?
C7 S4 1.745(4) . ?
C8 O1 1.230(6) . ?
C8 O2 1.292(6) . ?
O2 H1O 1.25(5) . ?

loop_
_geom_angle_atom_site_label_1
_geom_angle_atom_site_label_2
_geom_angle_atom_site_label_3
_geom_angle
_geom_angle_site_symmetry_1
_geom_angle_site_symmetry_3
_geom_angle_publ_flag
C1 C1 S1 117.49(14) 4_575 . ?
C1 C1 H1 121.3 4_575 . ?
S1 C1 H1 121.3 . . ?
C3 C2 S1 122.58(15) . 4_575 ?
C3 C2 S1 122.58(15) . . ?
S1 C2 S1 114.8(3) 4_575 . ?
C2 C3 S2 121.88(15) . . ?
C2 C3 S2 121.88(15) . 4_575 ?
S2 C3 S2 116.1(3) . 4_575 ?
C4 C4 S3 118.40(13) 4_575 . ?
C4 C4 S2 118.26(13) 4_575 . ?
S3 C4 S2 123.3(2) . . ?
C6 C5 S3 122.09(15) . . ?
C6 C5 S3 122.09(15) . 4_575 ?
S3 C5 S3 115.8(3) . 4_575 ?
C5 C6 S4 122.52(15) . . ?
C5 C6 S4 122.52(15) . 4_575 ?
S4 C6 S4 115.0(3) . 4_575 ?
C7 C7 C8 131.0(2) 4_575 . ?
C7 C7 S4 117.39(14) 4_575 . ?
C8 C7 S4 111.6(3) . . ?
O1 C8 O2 124.5(4) . . ?
O1 C8 C7 117.1(4) . . ?
O2 C8 C7 118.3(4) . . ?
C8 O2 H1O 114(9) . . ?
C1 S1 C2 95.1(2) . . ?
C4 S2 C3 93.5(2) . . ?
C4 S3 C5 93.6(2) . . ?
C7 S4 C6 95.1(2) . . ?

_refine_diff_density_max         1.538
_refine_diff_density_min         -0.614
_refine_diff_density_rms         0.198

_shelx_res_file                  
;
TITL shelxt_a.res in P2(1)/m
    kobayashi_y202001g_113k1_0m.res
    created by SHELXL-2018/1 at 21:38:37 on 31-Jan-2020
CELL  0.71073   3.7464  11.8946  20.2094   90.000   93.506   90.000
ZERR     2.00   0.0002   0.0006   0.0011    0.000    0.002    0.000
LATT   1
SYMM  - X, 1/2 + Y, - Z
SFAC  C    H    O    S
UNIT 24 5 8 16
MERG   2
FMAP   2
PLAN   20
SIZE     0.017   0.100   0.153
BOND   $H
LIST   6
shel 80 .8
L.S.  100
omit 0 1 4
omit 0 1 5
omit 0 1 1
omit 0 1 3
omit 1 0 5
omit 0 1 6
omit 0 1 2
omit 0 0 9
omit 0 1 11
omit 0 0 3
acta
TEMP  -160.00
WGHT    0.061900    5.302400
FVAR       0.10295   0.45131   1.29679
C1    1   -0.396098    0.693824    0.764084    11.00000    0.01924    0.01840 =
         0.01399    0.00036    0.00648    0.00045
AFIX  43
H1    2   -0.473362    0.652383    0.800763    11.00000   -1.20000
AFIX   0
C2    1   -0.157982    0.750000    0.651957    10.50000    0.01123    0.00779 =
         0.01403    0.00000    0.00192    0.00000
C3    1   -0.020840    0.750000    0.590914    10.50000    0.00971    0.00800 =
         0.01337    0.00000    0.00036    0.00000
C4    1    0.215704    0.693527    0.479941    11.00000    0.00667    0.01074 =
         0.01215    0.00015    0.00129    0.00054
C5    1    0.454588    0.750000    0.368755    10.50000    0.00970    0.00802 =
         0.01487    0.00000   -0.00150    0.00000
C6    1    0.591572    0.750000    0.308764    10.50000    0.00727    0.01017 =
         0.01611    0.00000    0.00079    0.00000
C7    1    0.842631    0.693064    0.197319    11.00000    0.01145    0.01800 =
         0.01420   -0.00016    0.00260   -0.00019
C8    1    0.949985    0.610162    0.146039    11.00000    0.02535    0.02469 =
         0.02246   -0.00557    0.00552    0.00266
O1    3    0.908571    0.509888    0.158194    11.00000    0.03785    0.02223 =
         0.03384   -0.00790    0.01177    0.00202
O2    3    1.084993    0.648290    0.093189    11.00000    0.04604    0.03599 =
         0.02790   -0.00328    0.01835    0.00029
H1O   2    1.024035    0.750000    0.082449    10.25000   -1.50000
S1    4   -0.249118    0.626248    0.694306    11.00000    0.01559    0.00856 =
         0.01413    0.00178    0.00366   -0.00014
S2    4    0.084610    0.624238    0.550319    11.00000    0.01105    0.00646 =
         0.01282    0.00046    0.00237    0.00015
S3    4    0.354731    0.623986    0.410305    11.00000    0.01148    0.00722 =
         0.01265   -0.00069    0.00264   -0.00016
S4    4    0.689509    0.625556    0.266840    11.00000    0.01427    0.00977 =
         0.01486   -0.00146    0.00304    0.00006
HKLF    4


REM  shelxt_a.res in P2(1)/m
REM R1 =  0.0538 for    1728 Fo > 4sig(Fo)  and  0.0573 for all    1922 data
REM    119 parameters refined using      0 restraints

END

WGHT      0.0619      5.3024

REM Highest difference peak  1.538,  deepest hole -0.614,  1-sigma level  0.198
Q1    1   1.5000  0.5000  0.0000  10.50000  0.05    1.54
Q2    1   0.4627  0.3995  0.0395  11.00000  0.05    1.15
Q3    1  -0.6310  0.7500  0.7702  10.50000  0.05    1.04
Q4    1   1.1236  0.7500 -0.0645  10.50000  0.05    0.98
Q5    1   1.1245  0.7500  0.1010  10.50000  0.05    0.74
Q6    1   0.6476  0.4906  0.2278  11.00000  0.05    0.72
Q7    1  -0.2814  0.7500  0.6285  10.50000  0.05    0.71
Q8    1   0.7535  0.6546  0.2313  11.00000  0.05    0.71
Q9    1   0.1927  0.7500  0.2630  10.50000  0.05    0.68
Q10   1   0.2260  0.7500  0.4889  10.50000  0.05    0.65
Q11   1  -0.0425  0.7500  0.6238  10.50000  0.05    0.64
Q12   1   0.1974  0.6573  0.5122  11.00000  0.05    0.60
Q13   1  -0.3008  0.7500  0.7800  10.50000  0.05    0.59
Q14   1   0.5497  0.7500  0.3529  10.50000  0.05    0.57
Q15   1  -0.2025  0.4880  0.7332  11.00000  0.05    0.51
Q16   1  -0.4226  0.6331  0.8373  11.00000  0.05    0.50
Q17   1   0.3350  0.6467  0.4555  11.00000  0.05    0.50
Q18   1   0.8686  0.7500  0.1979  10.50000  0.05    0.49
Q19   1   0.8799  0.6171  0.1067  11.00000  0.05    0.49
Q20   1   0.9218  0.6628  0.1787  11.00000  0.05    0.48
;
_shelx_res_checksum              30262
